# Supplementary material for: Whole-body dual-energy X-ray absorptiometry demonstrates better reliability than segmental body composition analysis in college-aged students
Source: PLoS One. 2019 Apr 22;14(4):e0215599. doi: 10.1371/journal.pone.0215599 (PMC6476531; doi:10.1371/journal.pone.0215599)
Supplement: S1 File — (XLSX) [file pone.0215599.s001.xlsx]

## Sheet: Data
ID	AGE Range (years)	SEX	WEIGHT (kg)	HEIGHT (cm)	WBTOT_BMC (g)	WBTOT_BMD (g/cm2)	LARM_BMC (g)	LARM_BMD (g/cm2)	RARM_BMC (g)	RARM_BMD (g/cm2)	LRIB_BMC (g)	LRIB_BMD (g/cm2)	RRIB_BMC (g)	RRIB_BMD (g/cm2)	T_S_BMC (g)	T_S_BMD (g/cm2)	L_S_BMC (g)	L_S_BMD (g/cm2)	PELV_BMC (g)	PELV_BMD (g/cm2)	LLEG_BMC (g)	LLEG_BMD (g/cm2)	RLEG_BMC (g)	RLEG_BMD (g/cm2)	LARM_FAT (g)	LARM_FFM (g)	LARM_PFAT (%)	RARM_FAT (g)	RARM_FFM (g)	RARM_PFAT (%)	TRUNK_FAT (g)	TRUNK_FFM (g)	TRUNK_PFAT (%)	L_LEG_FAT (g)	L_LEG_FFM (g)	L_LEG_PFAT (%)	R_LEG_FAT (g)	R_LEG_FFM (g)	R_LEG_PFAT (%)	WBTOT_FAT (g)	WBTOT_FFM (g)	WBTOT_MASS (g) (DXA)	WBTOT_PFAT (%)
01	19.0-23.8	F	51	163	2181.85	1.17197	122.987	0.761703	127.873	0.775151	89.6583	0.778526	100.827	0.7853	110.613	1.11055	70.4612	1.41486	297.304	1.18841	382.769	1.19977	425.356	1.28923	412.044	1995.2	17.1168	374.244	1966.47	15.9884	4159.98	20448.5	16.9047	2030.16	6810.93	22.9628	1974.72	6828.68	22.4313	9887.23	41344.1	51231.3	19.2992
01	19.0-23.8	F	51	163	2149.95	1.15291	119.771	0.727756	130.897	0.778787	92.1229	0.749299	97.796	0.82413	108.379	1.06321	68.0923	1.3673	284.083	1.14806	382.932	1.2136	413.251	1.26147	374.775	2051.49	15.4466	355.669	2131.11	14.3024	4203.87	20288.5	17.164	2104.95	6805.91	23.6223	2125.48	6768.79	23.8972	10103.7	41358	51461.7	19.6335
01	19.0-23.8	F	51	163	2140.03	1.15652	115.025	0.73179	128.712	0.776577	89.9403	0.755453	89.263	0.813574	114.41	1.14868	67.2894	1.31023	242.58	1.15675	405.529	1.18579	437.175	1.24989	383.643	1954.02	16.4114	329.574	2180.5	13.13	3556.05	18858.5	15.8649	2236.54	7598.81	22.7398	2200.38	7635.41	22.3711	9655.07	41559.3	51214.3	18.8523
02	20.0-25.2	M	70	179	2704.02	1.16337	196.09	0.84706	220.886	0.873432	112.808	0.787891	113.028	0.733609	83.4495	0.82813	75.8864	1.16099	313.048	1.22095	590.331	1.37312	602.858	1.43206	637.574	3608.67	15.015	644.244	3907.29	14.1545	5708.81	26558.2	17.6924	2081.73	9606.23	17.8109	1972.3	9589.43	17.0589	12334.6	57655.4	69990	17.6233
02	20.0-25.2	M	70	179	2692.6	1.15114	193.884	0.851844	214.662	0.908952	124.576	0.794521	127.626	0.730581	101.937	0.870443	54.284	1.06506	327.855	1.20726	580.487	1.349	574.122	1.42024	597.868	3319	15.2639	619.988	3732.04	14.2459	6069.24	27862.1	17.8868	1825.84	9301.55	16.4085	1773.94	9141.36	16.2519	12159.5	57693.3	69852.7	17.4073
02	20.0-25.2	M	70	179	2686.97	1.14473	192.998	0.835105	215.404	0.858359	119.702	0.788879	114.425	0.717319	91.2357	0.789556	69.1273	1.2005	278.781	1.23328	605.988	1.34271	602.493	1.38759	610.133	3508.32	14.8146	684.535	3876.09	15.0097	5638.57	25152.9	18.3121	2052.5	10462	16.4009	1830.71	10504.1	14.8418	12090.7	57832.3	69923	17.2915
03	19.0-23.8	F	57	170	2145.96	1.07896	138.727	0.720328	156.987	0.786538	84.6099	0.681719	97.7348	0.642461	89.3333	1.02048	68.7842	1.13328	254.282	1.22162	440.762	1.18874	452.53	1.26425	810.52	1980.61	29.0392	802.432	2020.25	28.428	6070.1	20231.4	23.0789	2858.1	7130.43	28.6139	2900.24	7005.15	29.2794	14481.1	41879.2	56360.2	25.6938
03	19.0-23.8	F	57	170	2167.19	1.08286	138.156	0.727654	162.362	0.780018	85.2368	0.684623	91.5861	0.643166	88.736	0.923373	70.5932	1.14114	262.75	1.22122	443.497	1.21654	457.144	1.28272	750.409	2027.05	27.0179	791.667	2107.88	27.3031	6269.55	20019.2	23.8488	2861.93	7156.4	28.5669	2847.98	7039.46	28.804	14559.9	41870.4	56430.4	25.8016
03	19.0-23.8	F	57	170	2177.35	1.07333	137.92	0.707561	163.28	0.761653	86.4756	0.679705	88.0872	0.650591	91.2757	0.868893	73.4352	1.15795	181.204	1.15568	489.288	1.22453	503.046	1.25896	782.136	1905.96	29.0963	838.721	2129.93	28.2526	5344.7	17374.3	23.5253	3374.35	8393.95	28.6732	3463.55	8361.46	29.29	14809.6	41576	56385.6	26.2649
04	20.0-25.2	M	72	181	2983.65	1.26193	192.515	0.863542	209.54	0.881455	103.812	0.806109	109.27	0.800146	147.637	1.14296	88.4288	1.33696	467.322	1.37587	629.786	1.51706	638.481	1.56142	461.118	3651.12	11.2133	580.678	3752.24	13.4016	4321.1	29225.4	12.8809	1795.69	10607.1	14.4781	1718.55	10445.4	14.1283	10124.5	61927.1	72051.6	14.0517
04	20.0-25.2	M	72	181	2986.23	1.26426	190.019	0.86137	206.632	0.895606	112.056	0.820548	112.878	0.836089	132.663	1.0524	88.6385	1.21182	469.977	1.40134	633.626	1.51495	637.878	1.56591	468.81	3485.84	11.8546	536.038	3830	12.2774	4429.83	29849.2	12.9229	1916.84	10088.1	15.9672	2165.47	10110.6	17.6397	10731.8	61500.9	72232.7	14.8573
04	20.0-25.2	M	72	181	3030.35	1.26093	188.721	0.87714	198.283	0.92661	119.815	0.797805	117.917	0.783141	128.292	1.00838	92.9092	1.24375	419.986	1.46071	659.471	1.47392	699.886	1.53357	455.943	3511.77	11.4913	443.978	3608.41	10.956	4321.2	26551.5	13.9968	2048.57	11859.6	14.7292	2236.87	11795.8	15.9404	10734.4	61522.8	72257.2	14.8559
05	20.0-25.2	M	85	180	3277.82	1.33642	225.205	0.959919	237.452	0.959606	138.044	0.914449	144.916	0.862197	143.203	1.17219	87.3822	1.30578	485.174	1.53953	665.396	1.50284	710.268	1.54578	691.65	4543.27	13.2122	707.524	4807.27	12.8296	6458.56	33406.1	16.2012	2421.37	12034	16.7507	2556.55	12306.2	17.2011	14044.4	71290.8	85335.3	16.4579
05	20.0-25.2	M	85	180	3263.86	1.33073	228.141	0.955013	227.035	0.956615	138.229	0.854045	153.364	0.866336	136.465	1.10646	88.5094	1.36222	513.225	1.55924	656.463	1.5311	692.014	1.55885	668.949	4423.16	13.137	683.571	4600.95	12.9354	6762.42	33906.8	16.6279	2244.2	11335.5	16.5261	2563.14	12223.3	17.3344	14175.7	70842	85017.7	16.6738
05	20.0-25.2	M	85	180	3325.06	1.32994	233.4	0.940273	255.334	0.963687	128.541	0.883372	142.996	0.833414	155.203	1.04154	89.7701	1.26775	413.613	1.5187	701.566	1.55717	778.172	1.60392	756.562	4726.08	13.7992	906.711	5062.78	15.1891	5683.57	30318.2	15.7869	2623.76	13298.3	16.4788	2920.5	13684.3	17.5883	14082.1	71192.6	85274.7	16.5138
06	20.0-25.2	M	78	183	3084.29	1.29279	208.561	0.884574	214.756	0.866524	105.323	0.887562	122.088	0.808755	142.284	1.16838	70.2387	1.1877	446.023	1.37787	649.129	1.52367	707.455	1.61057	675.626	4025.15	14.3727	772.217	4019.74	16.1149	5908.43	30200.7	16.3627	2429.8	11155.3	17.8857	2500.44	11185.3	18.2705	13570.2	64958.5	78528.7	17.2805
06	20.0-25.2	M	78	183	3088.9	1.29662	200.852	0.888537	219.75	0.882518	118.167	0.877799	106.705	0.779144	129.932	1.06356	83.359	1.32255	434.331	1.37311	664.106	1.59376	719.851	1.58271	567.373	3829.97	12.9026	712.723	4372.17	14.0165	5748.07	30550	15.8357	2296.66	11111.3	17.1291	2475.84	11310.7	17.9584	13096.3	65602	78698.3	16.6412
06	20.0-25.2	M	78	183	3073.52	1.2887	201.446	0.90203	211.67	0.876076	117.728	0.813413	109.247	0.802258	110.499	1.02531	77.7343	1.16161	339.932	1.35459	696.792	1.53464	770.314	1.58139	616.331	3920.86	13.584	672.774	4281.21	13.5805	5026.32	26843.9	15.7712	2684.72	12899.7	17.227	2728.58	13184.8	17.1464	13019.1	65521.9	78541	16.5762
07	19.0-23.8	F	56	166	2332.36	1.17752	131.911	0.740268	149.821	0.793974	87.5845	0.680102	97.9371	0.680331	109.163	0.967499	63.2941	1.28096	308.857	1.27422	444.853	1.2761	451.751	1.33308	522.644	1896.54	21.6042	634.787	2010.89	23.9934	5452.71	20548.1	20.9713	2916.95	7096.49	29.1304	2901.29	7079.14	29.0698	13499.3	42351.2	55850.5	24.1705
07	19.0-23.8	F	56	166	2330.65	1.19496	125.52	0.753781	145.778	0.763108	85.3516	0.71691	90.5808	0.682741	112.459	1.11602	71.2658	1.21305	302.691	1.28594	450.834	1.29614	451.982	1.30822	547.931	1824.75	23.0933	550.605	2023.43	21.3908	4991.97	20639.6	19.4759	2715.47	7444.82	26.7263	2648.67	7480.48	26.1489	12571.8	43285.4	55857.2	22.507
07	19.0-23.8	F	56	166	2339.32	1.18968	131.892	0.74341	146.454	0.782585	89.2808	0.699615	81.1528	0.668534	118.624	1.03004	68.8596	1.26419	284.12	1.26561	454.42	1.26267	467	1.35017	586.898	1868.22	23.905	605.642	2118.99	22.2284	4697.03	19793.5	19.179	2884.29	7888.88	26.7729	2849.05	7620.08	27.2138	12732.2	43135.7	55867.9	22.7898
08	19.0-23.8	F	63	182	2550.43	1.13275	147.658	0.736926	165.012	0.764181	102.338	0.699561	97.6342	0.624238	117.717	0.954456	82.5727	1.30204	328.66	1.08858	464.345	1.21536	485.845	1.26519	526.928	2226.33	19.1384	479.6	2654.47	15.3028	4945.98	24092.5	17.0325	2877.54	8339.08	25.6542	3014.3	8082.02	27.1649	12943.8	49289.7	62233.5	20.7987
08	19.0-23.8	F	63	182	2517.54	1.14041	142.396	0.740875	167.096	0.773831	107.617	0.671363	93.452	0.633758	114.36	0.90441	87.5222	1.23601	307.775	1.12048	463.071	1.24239	477.292	1.29815	509.474	2153.35	19.1328	517.181	2759.04	15.7859	5165.41	24871.9	17.1967	2747.48	7918.01	25.7605	2849.58	7871.88	26.5783	12888.8	49474.6	62363.5	20.6673
08	19.0-23.8	F	63	182	2513.71	1.15476	141.482	0.751331	163.861	0.778488	95.5584	0.678477	88.5975	0.675719	128.77	1.01525	82.5005	1.18462	258.747	1.1084	491.927	1.21341	490.368	1.26037	486.927	2386.24	16.9474	506.45	2769.02	15.4619	4707.54	22027.2	17.6083	3166.21	8881.91	26.2797	3202.69	8980.83	26.287	13198	49052.8	62250.8	21.2014
09	20.0-25.2	M	68	180	2685.17	1.18137	155.073	0.784596	174.82	0.793868	119.121	0.757845	116.985	0.770975	149.473	1.07314	96.092	1.30677	345.241	1.23073	528.676	1.33218	538.328	1.34857	711.471	2949.64	19.4332	772.231	3374.72	18.6217	6396.33	26307.2	19.5585	2567.93	8473.24	23.2577	2793.08	8383.58	24.9903	14367.3	53407.6	67774.9	21.1986
09	20.0-25.2	M	68	180	2689.93	1.17882	153.483	0.767487	170.802	0.789572	117.025	0.740842	115.329	0.782121	149.612	1.05643	98.865	1.31662	352.754	1.24885	532.424	1.30082	524.866	1.35854	699.361	2981.75	18.9987	751.72	3391.84	18.1419	6606.07	26419.4	20.0029	2611.49	8463.83	23.5794	2747.16	8188.06	25.1221	14572.9	53483.5	68056.4	21.413
09	20.0-25.2	M	68	180	2680.66	1.17696	163.98	0.75397	184.332	0.818272	110.224	0.795793	104.023	0.759559	135.045	1.05181	102.384	1.32237	339.275	1.25111	533.901	1.30195	539.754	1.32502	705.01	3163.17	18.2259	776.983	3466.48	18.3101	6178.55	25050	19.7849	2849.62	8843.63	24.3698	2999.29	8541.78	25.988	14666.7	53101.5	67768.2	21.6425
10	20.0-25.2	M	68	180	2415.73	1.14664	165.76	0.825667	164.182	0.852504	82.7088	0.701591	90.2894	0.641066	98.5611	0.948787	52.7788	0.948632	255.365	1.04514	495.406	1.30063	495.731	1.33559	605.053	3402.53	15.0977	516.481	3298.19	13.5393	5220.02	24442.4	17.5981	2172.29	9552.62	18.5271	2295.73	9976.27	18.7071	12208.6	55520.3	67728.9	18.0256
10	20.0-25.2	M	68	180	2425.4	1.13117	164.322	0.802945	172.784	0.837919	92.8723	0.68007	103.904	0.681274	92.0577	0.873103	53.6443	0.913106	273.147	1.06533	474.915	1.3069	485	1.32332	585.534	3453.91	14.4954	559.97	3438.41	14.0049	5730.45	25262.4	18.4896	1945.95	9058.58	17.6832	2142.96	9583.26	18.275	12277	55327.7	67604.7	18.16
10	20.0-25.2	M	68	180	2405.96	1.13716	165.533	0.821352	171.927	0.844921	86.0436	0.702073	93.8743	0.679662	93.3968	0.860404	52.055	0.922718	274.048	1.05287	464.986	1.27548	496.363	1.33869	593.789	3298.69	15.2548	542.705	3488.41	13.4629	5643.66	25791.4	17.9534	2045.76	8812.58	18.8405	2226.77	9311.51	19.299	12394.3	55331.4	67725.6	18.3007
11	20.0-25.2	M	80	176	2745.4	1.1673	201.014	0.833315	213.802	0.84934	109.767	0.760456	124.934	0.741596	139.426	1.05711	76.2721	1.18811	359.405	1.33684	524.093	1.33768	565.477	1.37244	857.661	3820.18	18.3345	875.897	3942.08	18.1797	8351.8	29152	22.2692	2873.46	10068.5	22.2027	2932.89	10517	21.806	17179.3	61894.4	79073.8	21.7257
11	20.0-25.2	M	80	176	2774.41	1.17788	198.297	0.830084	219.081	0.860997	112.635	0.753902	116.366	0.715522	139.796	1.08553	72.3377	1.17674	368.972	1.32266	535.132	1.37405	573.045	1.39741	896.455	3767.01	19.2229	824.612	4146.67	16.5875	8521.23	28859.5	22.7958	2724.92	10005.3	21.4052	2896.06	10435.5	21.7234	17178.1	61692.1	78870.2	21.7803
11	20.0-25.2	M	80	176	2771.98	1.17997	197.073	0.831736	211.379	0.870668	114.728	0.752241	113.751	0.718349	137.681	0.982982	71.5451	1.17126	348.541	1.33907	549.888	1.35249	595.911	1.4301	856.711	3721	18.7148	778.004	4045.55	16.1293	8387.72	27839.2	23.1533	2992.26	10811.2	21.6776	3060.45	10950.5	21.8433	17341.8	61650.8	78992.6	21.9538
12	20.0-25.2	M	93	174	3082.72	1.34568	221.421	0.966223	263.005	1.06623	154.842	0.900414	156.717	0.885278	151.86	1.16513	80.1158	1.33713	383.511	1.54987	582.64	1.52653	592.294	1.57267	1171.54	4347.89	21.2257	1160.18	4939.48	19.0204	11777	31960.1	26.9268	2970.36	11841.6	20.0538	3210.55	11830.9	21.3447	21737.6	69809.6	91547.2	23.7447
12	20.0-25.2	M	93	174	3032.97	1.30272	228.759	0.925932	243.941	0.947111	155.918	0.919146	163.294	0.891093	132.784	1.02489	73.6199	1.20523	395.206	1.51835	570.613	1.52455	567.068	1.52938	1230.32	4460.18	21.6206	1206.72	4537.88	21.0062	12512.7	32972.8	27.5092	2739.85	11213	19.6365	2950.16	11208.8	20.836	22156	69512	91668	24.1699
12	20.0-25.2	M	93	174	3053.54	1.31684	229.115	0.931776	243.503	1.00459	169.316	0.88632	153.085	0.886182	122.193	1.12973	74.7096	1.31522	293.041	1.4682	602.432	1.49748	660.454	1.5631	1161.83	4569.44	20.2718	1177.48	4616.26	20.3234	10898.6	29826.5	26.7614	3465.02	12748.5	21.3712	3794.67	13252.6	22.2597	22020.8	70134.6	92155.4	23.8953
13	19.0-23.8	F	56	168	1931.69	1.0363	121.813	0.721403	132.424	0.725716	82.7678	0.648578	83.4531	0.666134	97.3328	0.845166	66.6593	1.18159	227.356	1.13911	367.186	1.1289	355.38	1.10449	1000.03	2076.64	32.5037	971.628	2202.47	30.6112	6780.94	19654.2	25.6512	2721.97	6791.82	28.6108	2730.48	7247.09	27.3662	15226.5	41472	56698.5	26.8552
13	19.0-23.8	F	56	168	1975.55	1.04867	121.579	0.706986	129.796	0.720533	85.6055	0.683314	93.6349	0.646948	110.729	0.939275	71.0457	1.24221	227.899	1.13961	378.059	1.1365	348.919	1.09634	947.947	1962.83	32.5668	997.514	2035.23	32.8915	7204.38	20201	26.2882	2675.84	6871.1	28.0283	2630.24	6957.25	27.4341	15417.5	41355.5	56772.9	27.1563
13	19.0-23.8	F	56	168	1961.11	1.04554	121.157	0.719174	133.872	0.744769	84.636	0.661201	82.4337	0.649923	102.881	0.924576	64.1713	1.1297	197.468	1.09149	391.508	1.16198	376.313	1.10161	950.599	2000.82	32.2082	988.226	2301.62	30.0387	6443.92	18145	26.2066	2931.04	7567.02	27.9198	3015.77	7913.23	27.5942	15356.6	41455.1	56811.6	27.0306
14	19.0-23.8	F	55	166	2410.06	1.22833	129.13	0.756029	152.811	0.803192	80.9884	0.703243	87.9719	0.708807	110.055	1.06341	77.4086	1.41106	337.907	1.34443	461.599	1.28401	459.306	1.31903	713.574	1982.84	26.4638	744.912	2235.34	24.995	5209.56	19959.6	20.6982	2759.27	7249.84	27.5676	2810.18	6976.63	28.714	13256.7	41985.4	55242	23.9974
14	19.0-23.8	F	55	166	2369.79	1.20089	130.955	0.720743	150.902	0.772622	79.3229	0.693467	82.0995	0.676333	110.835	1.02472	68.8322	1.32027	337.153	1.2992	452.176	1.27574	459.015	1.33762	687.585	1930.08	26.2671	726.372	2264.45	24.2867	5047.82	20290	19.9221	2803.63	7097.3	28.3168	2754.77	6940.5	28.4136	13006.2	42012.9	55019.2	23.6395
14	19.0-23.8	F	55	166	2356.58	1.19751	129.783	0.746253	147.467	0.781497	87.0086	0.694514	92.9444	0.698508	101.743	0.954399	73.3578	1.24044	290.133	1.34605	465.193	1.28565	476.421	1.31669	673.601	1905.17	26.121	663.102	2234	22.8885	4685.29	19111.2	19.689	2963.2	7568.39	28.1363	3054.22	7689.02	28.4292	13030.8	42000.2	55031	23.679
15	20.0-25.2	M	88	182	3351.56	1.40826	246.829	1.01832	196.169	0.975248	178.037	1.03295	160.035	0.949949	136.293	1.10857	79.7468	1.34848	449.347	1.49409	658.202	1.6158	663.528	1.60436	758.863	4713.82	13.8664	673.476	4225.67	13.7468	6986.8	33026.2	17.4613	2622	11931.5	18.0163	2748.18	12056.7	18.5627	15213.3	70901.8	86115.1	17.6663
15	20.0-25.2	M	88	182	3340.45	1.39834	243.772	0.982058	176.001	0.987699	175.644	1.05233	152.556	0.938053	127.781	1.05604	76.2924	1.27331	462.777	1.51137	686.648	1.60587	682.846	1.59119	730.569	4397.41	14.2467	657.014	3953.7	14.2497	7141.39	33558.1	17.5466	2566.02	11764.4	17.9062	2786.08	11664.7	19.2797	15301.1	70252.4	85553.5	17.8848
15	20.0-25.2	M	88	182	3375.65	1.39333	248.562	0.981361	158.153	1.00369	185.868	1.02078	158.259	0.930812	133.626	0.998403	79.8072	1.29825	425.779	1.55008	701.145	1.56569	722.805	1.59193	726	4536.74	13.7951	646.656	3864.33	14.3351	6596.72	30603.6	17.7329	2899.12	13031.8	18.1981	3037.73	13316.5	18.5746	15314.3	70239.2	85553.6	17.9003
16	20.0-25.2	M	64	175	2888.38	1.31792	172.203	0.854446	194.068	0.843998	118.23	0.828008	118.993	0.878855	112.949	1.07124	67.352	1.16967	346.08	1.25815	583.734	1.49884	552.362	1.48816	424.749	2951.48	12.5806	411.792	3377.12	10.8683	4382.4	25041.2	14.8942	1344.89	9772.14	12.0975	1237.78	9664.18	11.3537	9075.22	55297.2	64372.4	14.098
16	20.0-25.2	M	64	175	2947.19	1.30065	177.746	0.888814	202.303	0.866615	128.54	0.838526	119.746	0.816385	120.503	1.12218	60.5398	1.19694	358.636	1.3225	587.242	1.39626	554.127	1.40043	838.404	2700.15	23.6934	515.349	3383.4	13.2183	4752.99	24203.6	16.4142	1366.63	9963.11	12.0623	1307.82	10310.2	11.2568	10037.9	55024.6	65062.5	15.4281
16	20.0-25.2	M	64	175	2983.64	1.31358	181.849	0.86395	199.555	0.875265	114.172	0.797418	127.623	0.782868	102.115	1.00946	72.3033	1.28164	338.734	1.34773	602.113	1.4211	599.895	1.47973	408.887	3119.56	11.5883	414.46	3404.27	10.8533	4256.61	23196.7	15.5049	1426.14	10406	12.0531	1404.3	10574.2	11.7236	9194.63	55252.4	64447	14.267
17	20.0-25.2	M	88	187	3597.73	1.41241	244.605	0.932781	250.068	0.945201	124.85	0.864949	118.463	0.8411	128.881	1.06171	82.297	1.28978	498.18	1.51711	780.86	1.6894	836.974	1.72512	861.613	4365.57	16.4833	856.068	4509.04	15.9562	6652.2	31977.1	17.2206	2700.8	13408.5	16.7654	3009.73	12997.4	18.8024	15454.5	71988.4	87442.9	17.6738
17	20.0-25.2	M	88	187	3641.32	1.4256	252.903	0.916817	234.92	0.963001	130.342	0.86343	113.081	0.796289	140.375	1.04883	86.112	1.29432	481.58	1.47179	813.621	1.75879	876.457	1.79071	786.18	4534.54	14.7758	815.95	4356.16	15.776	6547.13	32172.5	16.9091	2814.62	13396.3	17.3625	2936.65	13406.6	17.9686	15167.8	72235.7	87403.5	17.3537
17	20.0-25.2	M	88	187	3641.83	1.43169	252.246	0.890569	214.832	0.96197	133.922	0.843657	132.944	0.815513	135.974	1.16885	85.4295	1.34708	460.564	1.47418	835.81	1.77247	886.888	1.79915	853.338	4479.59	16.0013	783.041	4040.21	16.2347	6593.56	31622.3	17.2535	2923.06	13893.2	17.3823	2951.17	13574.8	17.8578	15306.2	71762.6	87068.9	17.5794
18	19.0-23.8	F	58	167	2117.5	1.0885	126.941	0.725043	148.963	0.755168	69.7746	0.681893	72.8881	0.61423	91.8962	0.937285	72.3201	1.14037	313.358	1.28045	400.752	1.17049	420.702	1.15033	857.3	2211.41	27.9369	881.857	2511.4	25.9885	5377.63	20803.9	20.5398	3026.5	7537.95	28.648	2816.37	7723.59	26.7209	13994.2	44332.2	58326.4	23.9928
18	19.0-23.8	F	58	167	2111.78	1.09014	116.36	0.736632	136.269	0.753212	80.2478	0.694466	77.4265	0.641952	95.0063	0.891203	73.2755	1.13455	315.215	1.27587	402.863	1.14542	413.151	1.16436	817.123	1927.4	29.7728	770.611	2193.55	25.9976	6107.82	21241.2	22.3329	3029.38	7349.32	29.1884	2842.87	7475.78	27.5508	14602.3	43723.3	58325.6	25.0358
18	19.0-23.8	F	58	167	2119.71	1.08335	116.774	0.74661	138.487	0.735426	80.4149	0.703014	79.8396	0.62184	96.289	0.896689	74.0248	1.21186	272.01	1.2374	426.355	1.16827	443.412	1.16531	713.83	1925.56	27.0452	839.899	2259.35	27.1001	5314.31	19272.2	21.6148	3438.52	8406.28	29.0298	3181.01	8447.07	27.3563	14526.7	43866.6	58393.3	24.8773
19	19.0-23.8	F	58	164	2560.45	1.28711	122.958	0.74186	141.104	0.770002	86.8591	0.670418	89.3964	0.704818	110.672	1.10682	77.8342	1.30753	376.31	1.30001	461.446	1.3019	448.559	1.33593	704.875	1886.87	27.1969	682.219	2009.08	25.349	6290.03	20896.7	23.1364	3488.85	7137.32	32.8326	3446.43	6831.62	33.532	15696.8	42685.4	58382.2	26.8863
19	19.0-23.8	F	58	164	2570.76	1.26799	120.648	0.717812	138.807	0.792818	93.9373	0.685915	107.288	0.701668	100.062	1.07608	72.8371	1.2078	367.344	1.25387	443.472	1.25948	455.871	1.3077	672.151	1765.98	27.5683	695.596	1884.57	26.9593	6728.81	20334.8	24.8629	3518.69	7327.01	32.4432	3659.85	6979.7	34.3986	16327.7	42136.2	58463.9	27.9278
19	19.0-23.8	F	58	164	2588.28	1.26354	127.494	0.72338	151.678	0.77351	83.0574	0.682038	88.2744	0.646401	102.055	0.982423	72.0433	1.21822	340.888	1.29419	471.386	1.26601	472.26	1.30519	743.048	1850.87	28.6458	837.998	2158.76	27.9635	6085.59	18921.3	24.3357	4553.7	7498.43	37.7833	4727.48	7331.89	39.2017	18079.5	41839.2	59918.8	30.1734
20	19.0-23.8	F	73	170	3074.43	1.37236	186.537	0.8765	212.243	0.919927	109.876	0.830614	109.044	0.749384	119.164	1.14712	74.8075	1.33523	449.432	1.55681	575.058	1.4562	652.819	1.58592	722.82	2860.77	20.1702	760.877	3223.27	19.0976	5685.79	27499.8	17.1333	3713.35	9637.2	27.8142	3648.48	10232.1	26.2848	15764.7	57797.9	73562.6	21.4304
20	19.0-23.8	F	73	170	3088.78	1.36431	182.191	0.865574	205.93	0.911	105.91	0.773334	120.166	0.742442	111.067	1.1022	74.0509	1.3792	449.832	1.54776	586.137	1.47988	662.355	1.57049	716.493	2962.31	19.4763	657.846	3150.85	17.2722	5661.97	27154.7	17.2533	3795	9916.11	27.6783	3827.22	10379.9	26.9388	15887.6	57905.9	73793.5	21.5298
20	19.0-23.8	F	73	170	3062.1	1.36638	186.28	0.891592	206.946	0.917072	99.6041	0.757417	107.484	0.756874	118.081	1.12825	75.9469	1.42483	435.22	1.51987	598.744	1.48976	657.523	1.55904	740.667	3006.67	19.7652	720.161	3235.95	18.2038	5351.52	26410.8	16.8487	3834.73	10169.4	27.3829	3854.65	10804.7	26.2949	15753.4	58014.2	73767.7	21.3555
21	19.0-23.8	F	74	184	2787.74	1.12855	168.528	0.734166	187.604	0.767815	114.361	0.747926	121.971	0.755413	110.825	0.978861	71.9314	1.17759	380.164	1.15635	562.226	1.24039	620.206	1.28555	1095.29	2580.45	29.7979	934.539	2753.34	25.3409	7370.89	26612.4	21.6897	4047.51	8890.26	31.2844	4357.28	9407.03	31.6564	18851.8	53883.6	72735.4	25.9183
21	19.0-23.8	F	74	184	2831.89	1.15388	171.617	0.737623	201.282	0.812159	113.772	0.773606	110.661	0.779252	124.108	1.10377	75.3924	1.21111	366.929	1.12946	574.009	1.24397	589.16	1.30429	1100	2625.38	29.5273	1033.83	2836.95	26.7086	7182.62	25893.2	21.7157	4266	9077	31.9718	4186.96	9741.59	30.0603	18902.3	54124.2	73026.5	25.8842
21	19.0-23.8	F	74	184	2804.63	1.14241	178.025	0.738013	195.718	0.820627	106.632	0.7571	114.973	0.750022	120.138	1.07217	73.3169	1.23975	275.669	1.04504	614.14	1.24782	633.773	1.29901	1085.79	2765	28.1964	917.278	2898.69	24.0379	5679.28	23696.1	19.3334	4692.63	10368.1	31.1581	4751.37	10915	30.3285	18256.6	54572.9	72829.6	25.0676
22	20.0-25.2	M	88	189	2987.79	1.22302	209.404	0.861151	226.833	0.899718	129.869	0.798554	139.163	0.822261	139.665	1.00553	81.2489	1.22841	400.107	1.31843	581.234	1.37942	590.864	1.44635	1127.55	3986.93	22.0463	1215.94	4012.67	23.2555	9234.92	31543.1	22.6468	4166.52	11055.8	27.371	4373.46	10653.3	29.1045	21387.8	65613.8	87001.6	24.5832
22	20.0-25.2	M	88	189	2938.6	1.2106	204.655	0.872327	230.501	0.908656	112.551	0.747503	126.174	0.737044	137.2	1.03717	72.199	1.21287	419.864	1.32411	585.804	1.39284	564.568	1.37283	1090.74	4006.75	21.3976	1079.58	4037.84	21.0962	9130.44	31318	22.573	4147.29	11264.2	26.9104	4302.09	10603.4	28.8625	21124.9	65922.2	87047.1	24.2683
22	20.0-25.2	M	88	189	2999.99	1.20933	213.489	0.862767	224.899	0.885216	123.265	0.765268	135.173	0.760239	128.999	1.04924	75.7818	1.21736	406.057	1.27587	594.284	1.37857	607.106	1.39697	1103.8	4025.88	21.518	1029.94	3973.8	20.5834	8978.72	30458.9	22.7669	4250.38	11668.1	26.7009	4592.62	11167.3	29.1411	21310.8	65922.1	87232.9	24.4298
23	19.0-23.8	F	56	171	2173.13	1.09519	135.24	0.686958	131.635	0.683504	71.8305	0.621622	78.1033	0.625373	85.8043	0.804883	52.379	1.06005	282.321	1.12676	437.118	1.26663	455.279	1.34349	820.075	2031.82	28.7555	689.736	2140.12	24.3735	6399.86	19238.4	24.9622	2946.87	7124.57	29.2596	2990.09	6993.73	29.9494	14945.2	41303.2	56248.4	26.57
23	19.0-23.8	F	56	171	2196.43	1.08335	131.614	0.673865	144.041	0.693297	80.7359	0.636537	90.4186	0.608372	76.8128	0.792882	51.305	1.04656	283.728	1.12887	436.264	1.27566	460.974	1.33425	772.559	1935.69	28.5261	766.446	2218.01	25.6813	6433.57	19225.8	25.0729	2932.5	7091.23	29.2555	2930.86	7201.89	28.9246	14927.5	41422.5	56350	26.4907
23	19.0-23.8	F	56	171	2193.46	1.08272	133.881	0.690977	139.468	0.694702	82.9238	0.640044	91.1025	0.634568	81.6697	0.853297	55.5536	1.02724	216.305	1.07743	459.527	1.24065	497.576	1.31709	739.728	2031.61	26.6921	718.398	2168.44	24.8853	5478.41	18095	23.2398	3247.87	7768.41	29.4825	3382.16	7924.64	29.9126	14652.7	41702.6	56355.3	26.0005
24	20.0-25.2	M	85	175	2969.5	1.2628	184.364	0.847692	189.35	0.847869	110.706	0.777436	119.675	0.75023	128.815	0.982451	73.9725	1.11186	402.477	1.41902	590.061	1.4389	653.468	1.46816	1249.77	3368.57	27.061	1189.52	3625.51	24.7044	10443.4	28296.8	26.9575	3655.7	10853.7	25.1954	3803.59	11450.2	24.9354	21798.7	62558.1	84356.7	25.841
24	20.0-25.2	M	85	175	2928.14	1.26658	184.96	0.859662	182.609	0.859617	111.443	0.730704	114.778	0.776333	118.058	0.963297	80.9716	1.20998	406.486	1.42145	590.47	1.41308	611.146	1.45714	1303.76	3444.83	27.4557	1276.41	3503.01	26.7063	10927.3	29139.7	27.2726	3350.7	10893.6	23.523	3552.71	10942.3	24.5099	21763.4	62556.7	84320.1	25.8105
24	20.0-25.2	M	85	175	2973.49	1.25309	186.138	0.83059	179.094	0.841529	114.362	0.715176	109.238	0.705448	118.302	0.907658	73.6164	1.20517	386.058	1.44434	618.15	1.42749	657.525	1.43708	1283.91	3452.21	27.109	1185.64	3673.79	24.3988	9977.92	26644.4	27.2454	3719.88	12052.7	23.5844	3879.03	12441.5	23.7678	21443.1	63047.4	84490.5	25.3793
25	19.0-23.8	F	51	161	2205.51	1.15334	143.19	0.779734	139.618	0.783521	80.8524	0.672526	93.6128	0.738061	99.5766	0.940942	65.4673	1.24642	307.603	1.28347	428.175	1.30547	438.618	1.32319	754.338	1850.86	28.9551	733.155	1690.69	30.2476	5948.3	17351.5	25.5294	2949.58	6446.63	31.3912	3191.59	6194.94	34.0018	14577.5	36971.1	51548.6	28.2791
25	19.0-23.8	F	51	161	2185.86	1.14751	143.352	0.767605	140.321	0.79616	84.8848	0.688249	90.1474	0.704258	94.2931	0.907701	65.6118	1.24917	298.099	1.27911	427.985	1.29415	426.992	1.31749	703.78	1845.11	27.6112	766.414	1745.8	30.5075	6556.94	17307.3	27.476	2841.93	6233.14	31.3158	3397.93	5907.51	36.5155	15284.7	36533.2	51817.9	29.497
25	19.0-23.8	F	51	161	2229.29	1.17175	142.42	0.782165	140.567	0.787126	82.1296	0.701306	86.9419	0.698319	99.1295	0.913216	65.2918	1.21606	275.438	1.31833	449.819	1.3335	456.767	1.32208	735.123	1830.85	28.6489	726.147	1760.61	29.2005	5499.02	16339.1	25.1809	3100.53	6978.45	30.7623	3403.21	6736.43	33.5635	14474.2	37136.6	51610.8	28.0449
26	19.0-23.8	F	64	161	2081.82	1.10167	126.82	0.759809	142.295	0.765133	90.5464	0.680487	98.8618	0.683062	93.5275	0.852442	54.8693	1.08483	241.965	1.23151	375.369	1.13505	398.779	1.17407	898.702	1792.97	33.3883	1118.63	2101.01	34.7438	10149.4	19879	33.7993	4317.7	7090.83	37.8462	4320.59	7660.76	36.061	21802.9	42022.8	63825.7	34.1601
26	19.0-23.8	F	64	161	2080.78	1.10111	147.495	0.759716	147.495	0.759716	89.7743	0.661152	85.1539	0.686101	83.1051	0.91674	61.7421	1.07954	240.842	1.22579	379.711	1.12178	396.208	1.20089	1160.35	2297.04	33.5614	1160.35	2297.04	33.5614	9912.31	20107.8	33.0189	4429.11	7115.35	38.3656	4358.31	7263.29	37.5018	22023.3	42576.4	64599.7	34.092
26	19.0-23.8	F	64	161	2092.79	1.08688	150.872	0.73722	150.872	0.73722	91.4376	0.660161	88.3485	0.686034	93.4704	0.840007	52.4392	1.16191	221.42	1.22917	381.462	1.13873	400.011	1.16041	1186.75	2310.6	33.9328	1186.75	2310.6	33.9328	9214.06	18383.5	33.3873	4728.48	7698.42	38.0504	4770.38	7954.67	37.4881	22087	42166.7	64253.7	34.3747
27	19.0-23.8	F	50	161	1957.23	1.11642	102.421	0.725202	112.515	0.733988	66.8908	0.609665	69.7051	0.61779	88.0966	1.03867	71.9984	1.33132	263.887	1.11007	336.338	1.10972	338.577	1.13755	640.141	1716.12	27.1677	598.468	1907.57	23.881	4497.04	19535.6	18.7122	2952.27	5347.53	35.5704	2930.28	5509.71	34.719	12646.3	37628.1	50274.4	25.1545
27	19.0-23.8	F	50	161	1959.8	1.11319	103.405	0.699413	114.734	0.72634	65.4895	0.574485	63.5252	0.572896	100.15	1.00946	58.9597	1.28425	264.707	1.10808	332.03	1.14091	340.414	1.15734	673.154	1783.23	27.4042	622.358	1934.47	24.341	4479.85	19632.2	18.5793	2892.98	5334.79	35.1611	2860.15	5247.1	35.2789	12579.3	37618.1	50197.4	25.0597
27	19.0-23.8	F	50	161	1993.79	1.11403	99.5111	0.698819	108.452	0.714742	73.9239	0.612911	71.1506	0.613673	90.0005	1.07094	69.049	1.31461	238.235	1.09343	361.125	1.12235	353.401	1.08134	644.812	1675.14	27.7942	658.203	1743.3	27.408	4024.47	18105.2	18.1858	3235.05	6037.16	34.8897	3530.62	6062.98	36.8018	13134.9	37290.6	50425.5	26.0481
28	20.0-25.2	M	98	190	3834.27	1.49909	302.551	1.0424	244.766	1.12341	154.044	0.940453	157.212	0.863407	115.972	1.09587	107.52	1.57019	622.327	1.6206	841.397	1.89535	762.066	1.79862	721.489	6033.21	10.6813	618.618	5306.36	10.4408	5083.38	38435.1	11.681	2240.79	14915.9	13.0607	2064.01	14616	12.3742	11962.7	83589	95551.7	12.5196
28	20.0-25.2	M	98	190	3850.02	1.49028	277.763	1.02575	221.601	1.12786	168.26	0.932047	171.17	0.92816	133.296	1.10517	103.712	1.4892	615.885	1.55805	797.308	1.81352	826.703	1.85251	653.338	5430.12	10.7396	540.126	4696.63	10.3141	5399.36	40454.6	11.7751	1993.23	14356.2	12.1915	2021.58	14196.3	12.4651	11924.8	83732.5	95657.4	12.4662
28	20.0-25.2	M	98	190	3846.35	1.48685	287.088	1.01637	217.959	1.20735	177.195	0.962861	158.854	0.913409	147.42	1.0951	100.224	1.52427	576.991	1.55615	846.131	1.82294	812.225	1.77067	655.899	5558.41	10.5547	585.692	4791.98	10.8912	4825.33	37620.8	11.3681	2137.91	15664.4	12.0091	2195.08	15191.7	12.625	11620.8	83083.9	94704.7	12.2706
29	20.0-25.2	M	77	173	3508.91	1.45113	224.321	0.939023	242.883	0.956	135.485	0.921242	130.813	0.887128	146.128	1.2775	97.9411	1.42222	492.728	1.68858	679.846	1.60162	735.615	1.67468	717.977	3593.32	16.6534	737.139	3646.16	16.817	7029.53	28669.1	19.6913	2823.74	10345.7	21.4416	2843.92	10730.4	20.9508	15412.1	61468.6	76880.7	20.0468
29	20.0-25.2	M	77	173	3508.07	1.44312	226.119	0.978418	250.981	0.968593	139.087	0.935831	115.132	0.835925	144.214	1.19957	92.0782	1.34468	460.667	1.65367	691.934	1.59788	764.65	1.67121	668.201	3577.25	15.7392	679.685	4087.19	14.2585	6376.12	26778.2	19.2317	2895.92	11179.8	20.574	2995.27	11615.6	20.5003	14915	61845.2	76760.1	19.4306
29	20.0-25.2	M	77	173	3513.76	1.43809	234.731	0.933928	242.042	0.979697	141.52	0.932673	130.196	0.892359	145.008	1.14679	87.5975	1.39843	447.674	1.62289	695.15	1.62724	766.937	1.66629	676.819	3813.39	15.0732	650.306	3741.7	14.8066	6443.4	27463.9	19.003	2811.74	10992.2	20.3691	2953.73	11362.6	20.6319	14830	61958.4	76788.4	19.3128
30	19.0-23.8	F	51	165	2201.3	1.11993	135.415	0.720601	140.651	0.764289	81.0744	0.690003	81.9121	0.653833	87.621	1.12604	79.4848	1.29301	315.12	1.12648	414.501	1.21202	419.669	1.23841	428.217	2155.84	16.5715	351.22	2235.52	13.5777	3892.67	19002.2	17.0024	2450.48	6706.57	26.7606	2522.74	6368.08	28.3747	10731.7	40216.9	50948.6	21.0638
30	19.0-23.8	F	51	165	2205.99	1.1241	135.592	0.741501	137.071	0.754403	85.5609	0.678742	82.8663	0.676148	94.3167	1.11713	78.8901	1.29151	309.735	1.14381	403.338	1.21533	431.267	1.23026	449.63	2064.03	17.8875	338.092	2133.54	13.6789	4112.97	18845.3	17.915	2510.99	6512.1	27.8285	2657.86	6551.81	28.8594	11151.5	39841	50992.5	21.869
30	19.0-23.8	F	51	165	2172.68	1.09047	136.761	0.710121	141.629	0.745946	84.4169	0.673827	93.8241	0.653526	89.728	1.07768	70.6924	1.26178	234.206	1.01684	424.262	1.18271	455.273	1.23696	394.804	2169.42	15.3966	402.854	2101.62	16.0854	3439.86	17317.2	16.5721	2716.27	7338.13	27.0158	2914.62	7424.03	28.1915	10925.7	40020.6	50946.3	21.4455
31	19.0-23.8	F	63	172	2209.43	1.11941	120.766	0.718517	142.288	0.784798	94.4075	0.705379	93.3862	0.725152	93.0686	0.980365	72.0373	1.24264	295.938	1.22092	410.127	1.16349	456.165	1.23677	990.125	1810.36	35.3555	990.832	2156.04	31.4862	8170.49	20783.3	28.2191	4017.6	7466.53	34.9839	4221.28	7669.7	35.4999	19530.9	43770.6	63301.6	30.8538
31	19.0-23.8	F	63	172	2210.51	1.07871	128.4	0.703667	150.425	0.767123	99.1852	0.651995	95.3442	0.696188	92.7382	0.899471	60.0797	1.23536	292.557	1.19546	426.68	1.13527	445.95	1.20653	1022.68	1937.7	34.5456	1019.17	2184.58	31.8119	8301.81	19663.3	29.6863	4223.64	7489.73	36.0583	4377.55	7701.52	36.2408	20126.3	42973.6	63099.9	31.8959
31	19.0-23.8	F	63	172	2249.24	1.07595	126.693	0.736722	142.21	0.76789	93.0926	0.6628	98.6089	0.715958	86.4668	0.933785	62.3653	1.17863	262.916	1.21539	437.539	1.16176	527	1.09235	1044.82	1986.19	34.4709	936.317	2135.75	30.4785	7587.05	19094.8	28.4353	4448.21	8086.19	35.488	4877.36	9050.37	35.0191	19986.4	44083.4	64069.9	31.1948
32	20.0-25.2	M	74	184	2766.57	1.19248	203.127	0.82478	226.793	0.898171	104.327	0.759623	125.792	0.773482	116.677	1.00633	79.249	1.20526	332.882	1.22402	557.484	1.3871	522.858	1.32532	990.37	3352.86	22.8026	1009.56	3766.1	21.1397	8242.62	25945.2	24.1098	2662.68	9799.05	21.3669	2700.95	9329.4	22.4511	16944.9	56768.8	73713.6	22.9874
32	20.0-25.2	M	74	184	2753.23	1.18039	200.34	0.804565	216.456	0.862549	128.647	0.768964	136.767	0.759234	129.861	0.981691	77.0022	1.27687	317.216	1.22605	548.629	1.4258	490.911	1.31433	969.688	3225.93	23.1119	873.921	3461.99	20.1554	8582.88	26564.7	24.4196	2625.68	9316.37	21.9869	2566.5	8715.24	22.7491	16993	55970.5	72963.6	23.2897
32	20.0-25.2	M	74	184	2790.13	1.19244	198.328	0.797732	222.585	0.865502	116.924	0.780582	121.841	0.74385	114.007	1.05785	98.1264	1.28025	308.428	1.22905	562.004	1.40242	536.58	1.32993	939.366	3208.82	22.6452	888.967	3554.42	20.0065	7666.26	25505.1	23.1111	2749.38	10367.6	20.9605	2841.94	9811.01	22.4607	16461.1	57145.9	73607	22.3635
33	19.0-23.8	F	55	168	2006.82	1.05654	99.2035	0.70827	116.222	0.719806	98.3448	0.651469	111.674	0.659837	92.5736	0.904703	64.2978	1.24256	276.449	1.1803	357.468	1.10166	375.997	1.12242	730.951	1550.86	32.0339	733.087	1751.59	29.5043	7633.71	20145.5	27.4799	3292.15	5746.66	36.4224	3369.11	5790.53	36.7821	16736.3	38371.1	55107.4	30.3704
33	19.0-23.8	F	55	168	2070.53	1.06713	110.179	0.699228	114.296	0.673779	99.7798	0.674891	111.307	0.666867	86.2378	0.935242	75.7116	1.27188	260.942	1.17664	367.054	1.07329	394.881	1.17743	781.195	1616.52	32.5808	801.625	1653.27	32.6542	7839.1	19878.5	28.282	3442.06	5626.92	37.9542	3300.47	5784.76	36.3279	17201.9	38145.9	55347.8	31.0796
33	19.0-23.8	F	55	168	2036.27	1.07292	107.903	0.722233	113.576	0.727976	96.6728	0.690202	105.501	0.689984	110.752	0.964948	67.6364	1.1907	229.94	1.1543	391.282	1.11249	380.863	1.13827	783.955	1643.72	32.2924	742.476	1713.74	30.2285	6765.88	18554.6	26.721	3798.73	6440.41	37.1001	3831.17	6417.74	37.3812	16946	38297.6	55243.6	30.6751
34	19.0-23.8	F	53	168	2105.12	1.11721	126.318	0.739565	138.087	0.759992	91.3985	0.762716	93.5639	0.711486	89.7786	0.897872	48.9271	0.982459	261.295	1.078	375.085	1.14633	356.894	1.15821	466.314	2003.72	18.8789	538.302	2116.03	20.2801	4864.78	20731.8	19.0056	2798.29	6411.65	30.3834	3019.52	6237.24	32.6196	12698.1	41077.1	53775.2	23.6133
34	19.0-23.8	F	53	168	2106.95	1.1175	118.625	0.720791	137.471	0.745433	95.7416	0.71953	99.2766	0.695273	85.2018	0.935853	49.3484	0.990917	257.083	1.09945	351.269	1.13852	353.774	1.12675	425.204	1872.87	18.5026	416.686	2097.29	16.5747	4211.99	20969.3	16.7267	2431.48	6659.13	26.7471	2561.16	6512.97	28.2249	11074.7	41775.4	52850	20.9549
34	19.0-23.8	F	53	168	2136.19	1.10696	120.424	0.708283	132.409	0.73188	96.4206	0.733209	98.0182	0.728124	82.1486	0.898477	58.3708	1.04914	257.344	1.0861	364.808	1.10964	370.88	1.09569	463.189	1901.72	19.5859	416.105	1934.21	17.7043	4137.32	20340.9	16.9021	2641.09	6869.22	27.7708	2842.29	6926.75	29.0949	11513.9	41594.2	53108.1	21.6801
35	20.0-25.2	M	81	190	3424.78	1.35611	232.151	0.992818	258.803	0.979656	149.978	0.878089	148.603	0.845016	158.821	1.28368	107.491	1.51801	484.868	1.461	649.149	1.48309	673.973	1.54944	580.036	4304.77	11.8743	492.698	4486	9.89611	5723.06	32586	14.9392	1364.76	11866.3	10.3149	1549.91	12043.4	11.402	10997.3	69806	80803.3	13.6099
35	20.0-25.2	M	81	190	3413.32	1.34763	252.556	0.963103	265.473	1.00195	131.753	0.844485	139.553	0.838047	159.51	1.13883	100.469	1.37357	479.251	1.44746	638.868	1.50233	678.835	1.54678	534.427	4648.04	10.3122	583.415	4636.94	11.1758	5035.58	33134.4	13.1925	1429.63	11784.8	10.8187	1558.25	12042.3	11.4572	10337.4	70455.5	80792.9	12.7949
35	20.0-25.2	M	81	190	3425.67	1.3463	257.908	0.955166	260.071	1.02209	142.947	0.812851	148.985	0.874262	151.08	1.22496	105.248	1.47018	462.181	1.43123	646.679	1.46057	658.697	1.5405	536.039	4718.5	10.2014	868.126	4587.52	15.9124	5532.71	32440.9	14.5699	1559.6	11813.8	11.662	2045.93	11843.4	14.7302	11826.9	69910.9	81737.8	14.4693
36	20.0-25.2	M	82	187	3004.9	1.26116	220.883	0.930693	185.957	0.961682	137.542	0.807116	117.735	0.708684	121.576	1.0416	74.9297	1.23454	377.478	1.45677	641.475	1.49479	707.695	1.45983	647.34	3788.72	14.5927	641.597	3769.56	14.5449	8227.03	29755.7	21.6599	2686.53	11421.1	19.0431	2613.19	12016.4	17.8624	16211	65437.8	81648.9	19.8546
36	20.0-25.2	M	82	187	2922.95	1.2601	218.741	0.866284	144.57	0.908508	119.368	0.801056	102.034	0.718498	139.735	1.0721	72.5604	1.16561	406.875	1.46466	619.861	1.46974	696.342	1.50401	822.775	4386.8	15.7935	715.167	3454.42	17.152	8234.01	29981.2	21.5464	2692.85	10994.2	19.6745	2383.17	11113.4	17.6575	16197.5	64445	80642.5	20.0855
36	20.0-25.2	M	82	187	2883.88	1.27118	214.406	0.874722	131.845	0.957271	122.517	0.797209	98.6509	0.698504	119.832	1.01986	72.8568	1.1631	400.886	1.47196	602.238	1.48124	710.167	1.53904	735.534	4221.45	14.8383	671.562	3432.55	16.3631	7992.96	30482	20.7745	2677.45	10798.8	19.8679	2458.25	11096.6	18.1356	15939.9	64724.2	80664.1	19.7608
37	20.0-25.2	M	92	184	3219.62	1.32807	217.039	0.929737	174.48	0.934282	154.728	0.951406	161.837	0.836942	153.774	1.18334	94.9534	1.3051	565.493	1.6881	577.757	1.42786	586.458	1.40741	464.246	4890.74	8.66942	446.291	4566.09	8.90377	4029.44	41255.2	8.89804	1368.6	13568.1	9.16264	1479.73	13462.3	9.90312	9181.83	82591.9	91773.7	10.0049
37	20.0-25.2	M	92	184	3184.86	1.31733	217.222	0.946297	146.422	0.91567	157.396	0.842805	158.502	0.859472	150.022	1.11766	99.9819	1.46844	545.751	1.69205	608.845	1.43963	576.932	1.38197	472.779	4905.91	8.78986	393.119	4115.43	8.71943	3985.93	39676.7	9.12891	1485.02	14222.4	9.45425	1552.7	14155.9	9.88436	9231.85	81739.9	90971.8	10.148
37	20.0-25.2	M	92	184	3234.49	1.33143	221.604	0.943007	164.18	1.03682	151.825	0.865247	165.639	0.877802	162.149	1.10254	90.8668	1.31949	569.727	1.65462	595.853	1.42729	587.592	1.44799	467.14	5046.76	8.47205	406.638	4410.76	8.44102	4252.91	41073.5	9.38287	1307.6	13598.5	8.77223	1431.41	13399.8	9.65136	9206.92	82231.3	91438.2	10.069
38	20.0-25.2	M	68	173	2905.92	1.27587	164.531	0.822733	193.842	0.878698	111.766	0.835079	116.651	0.828235	102.21	0.98391	76.6141	1.20071	449.945	1.54196	610.897	1.4552	568.87	1.36139	420.177	3186.09	11.6513	508.137	3796.12	11.8055	4094.1	26991.6	13.1704	1577.11	10719.6	12.8255	1579.11	10531.4	13.0391	9460.75	59664.2	69124.9	13.6864
38	20.0-25.2	M	68	173	2943.72	1.28326	170.319	0.819777	185.143	0.887802	113.308	0.849062	120.241	0.811149	109.82	1.03394	80.6603	1.31213	463.425	1.56109	657.993	1.47962	542.654	1.37144	450.015	3343.89	11.8615	447.17	3510.3	11.2994	4269.44	26726.6	13.7742	1599.76	11037.4	12.6592	1470.06	10339.3	12.4483	9545.75	59487.8	69033.6	13.8277
38	20.0-25.2	M	68	173	2891.16	1.29595	181.8	0.815483	166.892	0.944829	104.909	0.861472	107.859	0.832503	118.696	1.00685	78.9358	1.30893	465.263	1.55103	657.334	1.47684	532.499	1.36592	471.424	3550.06	11.7226	434.696	3346.66	11.4958	4047.63	26681	13.1722	1522.18	11229	11.9376	1492.48	10463.6	12.4831	9192.9	59481.1	68674	13.3863
39	19.0-23.8	F	60	172	2022.91	1.02451	107.78	0.687396	125.282	0.689517	98.9581	0.68557	105.574	0.710342	81.7337	0.827069	58.973	1.10639	248.128	1.13884	390.605	1.05679	388.281	1.10152	823.026	1557.72	34.5701	931.56	1707.82	35.2947	10037.4	19952.8	33.469	3911.29	6493.89	37.5898	3783.93	6347.6	37.348	20645.3	39959.6	60604.9	34.0654
39	19.0-23.8	F	60	172	1963.69	1.01065	115.537	0.676442	123.098	0.706232	97.5192	0.651034	110.525	0.696263	78.1932	0.770022	49.863	1.00913	258.161	1.14799	375.499	1.04451	359.77	1.08916	953.3	1618.11	37.0731	853.091	1562.7	35.313	10073	20807.1	32.6198	3715.87	6326.4	37.0023	3594.88	6066.81	37.2075	20261	40009	60270	33.6171
39	19.0-23.8	F	60	172	1981.62	1.01419	114.245	0.686068	124.686	0.713752	91.9124	0.659881	116.039	0.701762	77.267	0.791216	47.2452	1.04682	246.341	1.13266	393.483	1.059	378.183	1.08364	1025.5	1692.27	37.7332	880.99	1679.41	34.4083	9502.58	20120.5	32.0783	3706.01	6636.75	35.8319	3801.48	6578.47	36.6233	20005.4	40378.3	60383.7	33.1304
40	19.0-23.8	F	73	177	3160.11	1.37247	178.694	0.833551	188.391	0.883598	106.355	0.785512	122.812	0.886673	135.521	1.14204	73.046	1.2948	453.224	1.45249	603.859	1.46283	619.941	1.46857	775.941	2760.5	21.9413	694.6	2858.25	19.5505	5599.33	26326	17.5389	3624.98	10688.1	25.3263	3584.54	10845.8	24.8404	15470.8	57787.5	73258.3	21.1182
40	19.0-23.8	F	73	177	3158.76	1.37049	174.52	0.844745	200.707	0.895601	113.908	0.760444	112.456	0.835376	136.038	1.14639	74.5185	1.3209	448.673	1.49766	619.508	1.49651	622.265	1.46463	716.237	2721.54	20.8343	754.043	3023	19.9639	5513.48	26669.8	17.1315	3672.12	10508.5	25.8953	3668.52	10468.6	25.9496	15522.7	57697.5	73220.2	21.2
40	19.0-23.8	F	73	177	3114.21	1.35253	178.291	0.842376	194.448	0.900505	107.23	0.79886	133.309	0.874074	131.263	1.10254	72.8606	1.28267	445.722	1.48975	605.692	1.46589	591.145	1.41866	797.524	2747.01	22.5001	712.687	2987.13	19.2628	5569.49	26794.6	17.2088	3670.24	10285.1	26.3	3532.22	10322.8	25.4941	15527.5	57589.8	73117.3	21.2364
41	20.0-25.2	M	64	178	2732.87	1.21968	161.388	0.799242	177.92	0.846849	111.789	0.762132	115.213	0.745906	120.971	1.08715	66.04	1.04777	334.418	1.21575	551.775	1.34426	562.269	1.40992	633.768	2722.7	18.882	517.479	2800.54	15.596	5433.76	25341.5	17.6563	2226.66	9637.87	18.7673	2128.84	8898.34	19.3054	12103.3	53474.2	65577.4	18.4564
41	20.0-25.2	M	64	178	2895.82	1.21518	175.814	0.809831	167.452	0.927571	106.062	0.717384	95.2745	0.695678	99.3419	0.902236	63.0461	1.00648	325.066	1.14609	652.613	1.35491	652.613	1.35491	638.279	3001.42	17.5366	538.101	2920.12	15.56	5148.63	24385.2	17.433	2359.21	10216.3	18.7603	2359.21	10216.3	18.7603	12239.7	54926.7	67166.4	18.223
41	20.0-25.2	M	64	178	2770.53	1.20572	161.514	0.830261	186.84	0.852975	115.256	0.751871	109.036	0.691976	95.4825	0.870261	65.8858	0.996134	347.543	1.22198	540.839	1.36417	588.172	1.35948	605.274	2742.28	18.0811	580.69	3059.83	15.9507	5174.24	26421.6	16.3763	1936.77	8888.96	17.8904	2092.15	8910.74	19.0145	11583.7	54222.9	65806.6	17.6026
42	20.0-25.2	M	75	175	3290.04	1.42313	195.695	0.921219	187.456	0.905656	131.925	0.825012	117.85	0.814259	136.795	1.10219	99.3116	1.47546	578.255	1.73223	679.764	1.69792	700.158	1.74209	428.28	3605.18	10.6182	396.533	3569.37	9.99856	3998.02	31283.6	11.3317	1369.43	11278.2	10.8276	1508.82	11519.5	11.581	8877.9	65352	74229.9	11.96
42	20.0-25.2	M	75	175	3358.68	1.4371	207.839	0.938837	202.46	0.883484	116.709	0.817361	118.21	0.814557	136.359	1.2607	100.233	1.46377	588.897	1.77238	675.916	1.70655	747.883	1.80154	679.047	3895.78	14.8431	446.705	3837.03	10.4279	3923.73	30217.7	11.4926	1756.38	11417.6	13.3322	1534.7	11382.4	11.8812	9572.29	64994.2	74566.5	12.8373
42	20.0-25.2	M	75	175	3298.9	1.41979	201.444	0.882045	207.485	0.973154	128.97	0.793028	105.927	0.782348	124.889	1.1263	107.783	1.4894	550.898	1.72676	685.913	1.70006	725.099	1.80066	413.58	3806.4	9.80053	1080.8	3726.39	22.483	4341.97	30682.9	12.3968	1321.74	11220.9	10.5379	1822.36	10859.3	14.37	10233.4	64621.4	74854.8	13.671
43	20.0-25.2	M	73	174	2934.58	1.33003	199.037	0.907044	205.63	0.888267	106.349	0.936104	114.742	0.869959	118.895	1.05013	76.432	1.22018	406.636	1.44159	627.273	1.576	628.979	1.57107	674.001	3853.89	14.8856	719.149	3883.11	15.626	6166.22	26871.1	18.6644	1969.03	10654.5	15.5981	2012.58	11084.1	15.3671	12690.8	60306.5	72997.3	17.3853
43	20.0-25.2	M	73	174	2960.64	1.3416	199.519	0.910857	192.027	0.910622	112.204	0.939391	120.751	0.89441	111.441	0.977577	72.6304	1.26992	405.413	1.45736	637.8	1.54215	653.877	1.62694	690.506	3946.03	14.8927	653.863	3722	14.9425	6039.41	26789.7	18.3965	1993.78	10952.2	15.4008	1951.91	10879.5	15.212	12492.6	60310.1	72802.7	17.1596
43	20.0-25.2	M	73	174	2929.61	1.32989	207.451	0.916151	200.836	0.921783	104.411	0.874143	107.474	0.865937	111.274	1	79.4334	1.26027	412.655	1.47309	627.122	1.56795	631.03	1.54762	669.447	4033.63	14.2342	701.721	3963.49	15.0416	6006.38	26152.8	18.677	2040.36	10778	15.9175	2134.52	10981.1	16.2746	12706.6	59888.5	72595.1	17.5034
44	20.0-25.2	M	76	175	2985.88	1.29221	192.615	0.89849	200.607	0.852247	114.857	0.756949	134.276	0.782588	103.789	0.995387	65.4513	1.26486	403.661	1.53251	594.326	1.41572	629.915	1.50328	871.423	3360.56	20.5913	844.521	3465.61	19.5938	7567.89	26764	22.0433	3296.12	10149.2	24.515	3245.16	10036.6	24.4331	17163.6	58395.3	75558.9	22.7155
44	20.0-25.2	M	76	175	2959.03	1.30342	186.427	0.855649	199.365	0.911775	110.525	0.818664	126.188	0.804802	101.881	1.04326	68.3152	1.2453	399.942	1.47694	586.638	1.4238	635.324	1.47911	859.995	3268.1	20.8327	853.528	3543.09	19.4133	7503.68	26992.2	21.7524	2992.99	10124.4	22.8169	3309.72	10209.5	24.4815	16814.5	58624.9	75439.4	22.2887
44	20.0-25.2	M	76	175	2995.67	1.30568	184.033	0.875943	208.934	0.883242	119.517	0.823559	111.358	0.757192	100.722	1.05236	66.664	1.18168	403.39	1.50263	574.966	1.41012	641.508	1.49758	832.489	3242.79	20.4278	931.992	3758.05	19.8717	7472.31	27591.5	21.3106	2954.73	9927.69	22.9361	3164.07	9906.17	24.2082	16764.1	59353.1	76117.2	22.024
45	19.0-23.8	F	60	164	2329.17	1.18522	132.904	0.750758	144.998	0.749862	68.09	0.686306	70.4748	0.640062	90.2198	0.920186	69.7146	1.21894	317.188	1.22594	443.289	1.22512	466.567	1.29783	868.005	1866.26	31.7455	720.351	1988.72	26.5904	6592.3	19380.6	25.3815	4934.99	7299.76	40.3358	4983.06	7218.54	40.8394	19189.9	41583.3	60773.1	31.5762
45	19.0-23.8	F	60	164	2374.91	1.17183	136.856	0.712053	153.486	0.745741	72.4976	0.675132	81.1741	0.668709	99.0151	0.939089	59.9179	1.28337	310.554	1.17555	455.838	1.26661	481.305	1.28727	904.56	1859.19	32.7295	817.847	1978.06	29.2516	6109.29	19846.3	23.5374	4824.87	7344.07	39.649	5077.02	7363.02	40.8119	18799.2	42133.3	60932.5	30.8525
45	19.0-23.8	F	60	164	2349.85	1.17825	127.41	0.72772	143.948	0.761278	78.5715	0.691603	75.0704	0.663056	87.8839	0.945118	70.6287	1.20221	331.065	1.21041	442.582	1.23646	474.659	1.28827	829.101	1685.82	32.9673	739.367	1917.18	27.8319	6521.58	19766.9	24.8078	4783.93	7355.95	39.4067	5064.81	7476.99	40.3834	19010.4	41967	60977.4	31.1762
46	20.0-25.2	M	74	180	3095.68	1.34531	179.546	0.901366	213.458	0.904559	119.315	0.891477	120.883	0.790005	135.933	1.059	89.9603	1.23589	450.214	1.57378	603.481	1.51184	639.557	1.55348	829.835	3254.31	20.3185	774.864	3560.09	17.8748	7747.37	27269.8	22.1245	2950.17	9329.58	24.0246	3113.33	8813.26	26.1041	16746.2	56819.2	73565.4	22.7637
46	20.0-25.2	M	74	180	3081.1	1.33851	186.937	0.899587	215.573	0.916564	112.929	0.879776	114.785	0.746335	127.259	1.02582	90.7655	1.29572	436.659	1.55838	592.687	1.47755	649.837	1.56506	802.334	3285.75	19.6261	781.474	3555.34	18.0196	7587.65	27160.7	21.836	2924.41	9535.39	23.4707	3042.4	8888.48	25.5002	16513.7	57162.2	73675.9	22.4139
46	20.0-25.2	M	74	180	3147.89	1.32627	179.887	0.889101	200.974	0.899383	136.011	0.898057	153.719	0.804916	127.832	0.980931	92.6572	1.3081	429.874	1.56923	577.587	1.426	671.577	1.53496	741.41	3035.66	19.6293	688.089	3226.53	17.5774	8047.99	27321.9	22.7538	3157.5	9485.43	24.9744	3395.54	9135.77	27.0965	17332.2	56752.7	74085	23.3951
47	19.0-23.8	F	61	176	2720.97	1.27881	142.02	0.834265	157.348	0.859128	113.458	0.741483	123.723	0.788403	131.362	1.08984	91.4067	1.45982	356.654	1.35216	477.167	1.23913	487.021	1.2764	730.739	1774.41	29.1695	809.617	1814.03	30.8584	8610.45	21367.5	28.7226	3675.08	6765.56	35.1997	3907.21	6866.8	36.2651	18792.5	42431.6	61224.1	30.6946
47	19.0-23.8	F	61	176	2744.17	1.29903	137.889	0.840928	163.048	0.890247	118.315	0.777197	117.669	0.772954	144	1.17937	92.9532	1.46619	352.004	1.35668	472.162	1.21625	502.511	1.31295	719.443	1652.09	30.3366	728.78	1966.77	27.0364	8478.4	21406.3	28.3704	3788.06	6805.31	35.7588	3858.58	6913.05	35.8217	18637.8	42609.8	61247.6	30.4302
47	19.0-23.8	F	61	176	2759.91	1.30022	139.082	0.844174	155.031	0.870662	115.594	0.75738	122.214	0.767309	130.151	1.07629	90.7688	1.45875	361.139	1.3877	483.083	1.26737	507.499	1.30991	772.242	1725.23	30.9209	703.142	1816.91	27.9018	8204.37	21380.9	27.7313	3779.7	6806.47	35.7041	3869.89	7071.81	35.3683	18412.7	42730.2	61142.9	30.1142
48	20.0-25.2	M	78	182	3014.54	1.23427	184.105	0.84612	212.216	0.88032	113.12	0.783347	121.872	0.736219	123.555	0.971444	80.8121	1.14088	385.25	1.34669	648.246	1.47372	704.652	1.5005	600.003	3459.21	14.7813	626.768	3798.66	14.1629	6546.04	28685.7	18.5799	2169.81	11495.5	15.8783	2152.86	11793.1	15.4371	13478.9	63935	77413.9	17.4115
48	20.0-25.2	M	78	182	3009.57	1.23421	192.185	0.838038	210.213	0.872011	114.392	0.779482	120.075	0.763253	120.604	0.870561	81.1719	1.14596	400.532	1.34491	636.04	1.47084	698.91	1.51478	627.676	3594.11	14.8676	693.686	3603.29	16.1436	6474.26	29944.8	17.7771	2171.44	11037.8	16.4388	2237.65	11455	16.342	13461.1	63939.1	77400.3	17.3916
48	20.0-25.2	M	78	182	3036.34	1.22185	194.325	0.840202	212.027	0.864104	118.314	0.777193	125.387	0.745119	132.159	0.90296	76.3641	1.14784	399.811	1.31995	648.001	1.46664	696.002	1.49579	618.347	3576.95	14.7391	639.733	3849.05	14.2518	6564.54	29177	18.3667	2233.28	11443.8	16.3286	2339.97	11482.1	16.9292	13657.9	63831.4	77489.3	17.6255
49	20.0-25.2	M	78	181	3077.34	1.28805	189.832	0.908388	222.688	0.896119	117.266	0.782379	106.1	0.790431	139.936	1.04862	87.5887	1.31656	414.742	1.25717	612.819	1.421	679.902	1.57941	990.512	3669.91	21.2537	817.635	4136.47	16.5042	6259.62	29412.4	17.5477	2863.21	11057.1	20.5686	2845.9	11454.9	19.9003	15018	64039	79057	18.9964
49	20.0-25.2	M	78	181	3159.7	1.2824	194.191	0.846787	215.047	0.900835	119.817	0.763516	100.519	0.795224	140.977	1.06265	84.2726	1.31306	422.352	1.24336	674.009	1.41056	672.964	1.56615	653.888	3689.74	15.0539	1154.01	3973.2	22.5076	5792.2	29195.5	16.555	2488.24	11636.2	17.6166	3116.62	11229.8	21.724	14526.4	64369.5	78895.9	18.4121
49	20.0-25.2	M	78	181	3088.72	1.28817	187.565	0.858934	209.892	0.886507	121.354	0.781099	112.574	0.799054	126.545	1.09613	93.2522	1.35391	415.036	1.24185	619.062	1.4407	657.904	1.54944	637.965	3608.65	15.0229	686.492	3943.39	14.8274	5307.62	30124.1	14.9799	2288.64	11175.9	16.9976	2378.16	11663.2	16.9369	12596.8	65091.4	77688.2	16.2146
50	20.0-25.2	M	71	180	3330.11	1.36173	191.603	0.835503	208.094	0.857651	126.948	0.858176	124.399	0.840947	135.906	1.24029	98.1041	1.47462	521.832	1.47831	674.103	1.5631	713.157	1.60275	472.339	3234.3	12.7431	475.597	3578.93	11.73	4076.01	28971.7	12.3337	1672.98	11078.4	13.1199	1696.58	10892.8	13.4763	9605.9	62015.7	71621.6	13.412
50	20.0-25.2	M	71	180	3343.12	1.35577	195.915	0.861654	199.8	0.850914	135.667	0.839394	128.587	0.883278	161.361	1.23451	86.7305	1.42066	516.094	1.47185	652.984	1.51826	727.168	1.59497	450.256	3328.05	11.9169	455.033	3463.19	11.6132	3992.87	28793.3	12.1785	1648.43	11183.3	12.8465	1668.34	11480.3	12.6883	9367.68	62309.6	71677.2	13.0693
50	20.0-25.2	M	71	180	3323.32	1.3596	196.581	0.849954	201.386	0.854819	130.858	0.846538	131.905	0.868707	148.132	1.25338	93.4908	1.52164	519.431	1.45538	663.542	1.56272	708.786	1.60707	459.156	3306.58	12.193	411.139	3466.35	10.6032	4372.91	30000	12.722	1670.92	10384.2	13.8606	1592.84	10680.6	12.9779	9653.99	61855.6	71509.6	13.5003
51	19.0-23.8	F	50	155	2066.27	1.17672	121.337	0.784946	128.203	0.800973	80.5789	0.74066	83.6415	0.780034	82.6081	1.00518	57.8719	1.32036	290.378	1.22241	392.985	1.28743	391.904	1.27734	884.584	1577.77	35.9243	807.128	1649.12	32.8602	6495.45	17135.8	27.4867	2918.59	5772.6	33.581	3042.95	5764.9	34.5481	15199.2	35494.4	50693.6	29.9825
51	19.0-23.8	F	50	155	2052.33	1.1636	123.046	0.768751	128.501	0.78555	90.5271	0.739055	82.3139	0.751203	83.3283	0.985782	57.4725	1.27704	278.32	1.20746	397.615	1.32988	392.403	1.27896	809.099	1578.99	33.8807	788.375	1636.67	32.5098	6541.63	16579.3	28.2931	2934.44	5869.81	33.3298	3224.03	5965.88	35.0823	15317.8	35133.5	50451.3	30.3615
51	19.0-23.8	F	50	155	2038.63	1.17274	120.401	0.77692	125.996	0.779556	92.2906	0.755866	84.7256	0.773212	80.9791	0.980692	59.9425	1.28715	276.757	1.22991	383.771	1.31279	382.856	1.29236	817.629	1548.46	34.5561	847.158	1622.26	34.306	6808.14	16618	29.0621	2923.54	5862.67	33.2742	3103.01	5786.6	34.906	15582.1	35130.5	50712.7	30.7263
52	20.0-25.2	M	86	197	3435.94	1.32446	223.919	0.908224	245.405	0.926269	144.126	0.837015	160.161	0.813637	141.053	0.998432	86.1294	1.23644	446.095	1.32702	703.431	1.62521	768.454	1.70159	538.741	4355.32	11.0081	512.503	4461.3	10.304	6123.22	35332.3	14.7706	1855.53	12202.5	13.1991	1915.25	12463.2	13.3204	12231.1	73215	85446.1	14.3144
52	20.0-25.2	M	86	197	3482.1	1.31976	221.522	0.894242	248.29	0.930287	146.702	0.790862	150.29	0.806799	150.98	1.02063	86.0513	1.22842	445.741	1.32751	735.312	1.65546	781.298	1.67628	600.408	4329.26	12.1795	545.328	4557.92	10.6859	5982.13	35127	14.5518	1983.94	12385	13.8072	2006.97	12468.9	13.8642	12410.4	73294.5	85705	14.4804
52	20.0-25.2	M	86	197	3480.71	1.33108	222.89	0.888536	263.921	0.959313	141.577	0.816639	142.336	0.777159	140.655	1.02107	83.0543	1.21274	442.961	1.30403	743.449	1.68118	772.886	1.69816	575.882	4445.52	11.4685	621.088	4985.98	11.0769	5827.97	34728.1	14.3702	1903.9	12033	13.6609	2034.38	12361	14.1321	12296.2	73155.6	85451.8	14.3896
53	20.0-25.2	M	85	174	2777.26	1.17945	205.282	0.886075	205.282	0.886075	136.672	0.754293	139.354	0.794844	104.74	0.935809	63.3214	1.01128	423.968	1.36444	574.696	1.4454	554.485	1.44727	578.404	4610.92	11.1461	578.404	4610.92	11.1461	5835.14	35500.7	14.1164	1880.05	12133.7	13.4158	2112.24	12136.6	14.8239	12278.4	73370.8	85649.3	14.3357
53	20.0-25.2	M	85	174	2735.02	1.23346	197.959	0.90816	143.454	1.25109	131.448	0.758215	140.506	0.810464	93.8709	0.967211	66.2983	1.033	414.506	1.33231	609.957	1.53257	565.96	1.42063	625.229	4497.27	12.2056	504.083	3638.21	12.1692	6024.49	34822.2	14.749	1956.63	12126.5	13.8934	2045.11	11976.7	14.5852	12460.1	71510	83970.1	14.8387
53	20.0-25.2	M	85	174	2744.44	1.19287	189.294	0.928412	189.294	0.928412	136.466	0.761382	133.556	0.768641	99.856	0.91785	54.9118	1.03938	417.658	1.35094	616.002	1.4906	550.628	1.40002	644.557	4554.51	12.3976	644.557	4554.51	12.3976	5801.3	33773.7	14.659	1955.49	12804.4	13.2486	2356.02	12572.1	15.7825	12647.3	72452	85099.3	14.8618
54	20.0-25.2	M	78	194	3389.05	1.26479	230.788	0.880197	232.854	0.86109	143.351	0.902227	152.404	0.899393	126.818	0.991002	103.833	1.4113	489.443	1.43262	713.545	1.43343	745.514	1.45421	454.468	4126.63	9.92051	498.48	3908.35	11.3115	3921.23	32958.6	10.6325	1348.81	12054.6	10.0632	1454.02	12700.8	10.2723	8866.77	69885.7	78752.4	11.259
54	20.0-25.2	M	78	194	3413.97	1.30069	225.188	0.858842	248.948	0.872617	138.565	0.934239	144.677	0.882324	146.732	1.13276	95.9457	1.34709	519.043	1.47204	719.238	1.51514	718.189	1.50425	451.355	3950.08	10.2547	567.43	4408.4	11.4037	4146.09	33063.9	11.1424	1278.64	11898.4	9.70356	1559.43	11928.1	11.562	9161.11	69276.2	78437.3	11.6795
54	20.0-25.2	M	78	194	3404.1	1.28676	230.604	0.878185	244.809	0.878597	137.38	0.943675	144.897	0.892182	144.448	1.13922	98.9739	1.35972	516.348	1.44674	699.86	1.45041	739.872	1.49928	485.673	4087.32	10.6204	442.298	4344.74	9.23951	4077.67	33508.9	10.8487	1226.59	11707.1	9.48373	1346.26	12257.6	9.89614	8730.07	69864.3	78594.3	11.1078
55	20.0-25.2	M	63	172	2489.83	1.16954	183.332	0.814727	185.787	0.840253	104.902	0.740489	101.545	0.726832	107.451	1.00208	58.7326	1.0569	293.577	1.24408	484.814	1.28378	516.54	1.38356	497.9	2956.31	14.4143	465.781	2983.93	13.502	5088.98	24885.1	16.9779	1611.1	9024.09	15.1487	1663.23	8901.62	15.743	10417.1	52526.6	62943.7	16.5499
55	20.0-25.2	M	63	172	2474.95	1.14259	182.367	0.792523	167.383	0.902348	114.32	0.703908	102.564	0.666876	105.607	0.905564	64.2285	1.1015	297.043	1.2164	486.137	1.28197	507.604	1.31817	450.346	2914.59	13.3835	466.419	2815.72	14.2108	5096.54	24392.1	17.2831	1685.74	9339.88	15.2893	1747.2	9009.21	16.2434	10539	52247.3	62786.4	16.7855
55	20.0-25.2	M	63	172	2482.65	1.18467	186.958	0.812471	154.369	0.9936	104.587	0.720353	103.356	0.74187	94.3917	0.89333	64.7253	1.01468	304.596	1.23154	504.42	1.3099	504.736	1.35763	470.518	3019.6	13.4814	465.134	2574.25	15.3036	4789.48	24660.5	16.2631	1681.17	9371.78	15.2101	1685.26	9050.3	15.6979	10192.7	52482	62674.6	16.2628
56	20.0-25.2	M	64	170	2922.57	1.37685	183.717	0.90106	176.042	0.9256	104.859	0.754778	106.597	0.758738	105.137	1.04944	72.7517	1.23935	430.276	1.59115	613.412	1.58169	603.388	1.6333	386.484	2902.17	11.752	343.019	3055.2	10.0941	4478.52	25550.6	14.9139	1242.26	9391.79	11.6819	1224.82	9499.1	11.4213	8867.28	54558.5	63425.8	13.9806
56	20.0-25.2	M	64	170	2929.5	1.38599	186.142	0.882467	153.46	1.00548	105.48	0.772299	103.214	0.789653	110.407	1.0527	72.6956	1.26367	428.58	1.56674	633.158	1.56169	609.403	1.61202	324.584	2929.55	9.97452	591.192	2668.99	18.1337	4050.75	25880.5	13.5335	1294.33	9683.4	11.7905	1401.31	9655.43	12.6738	8857.97	54992.2	63850.1	13.8731
56	20.0-25.2	M	64	170	2943.97	1.40088	186.569	0.91155	155.145	1.03781	106.647	0.759099	101.783	0.736787	109.089	0.971275	69.4306	1.30453	450.328	1.61166	628.761	1.60027	594.956	1.63648	331.801	2980.64	10.0168	344.628	2827.39	10.8646	4148.62	25400	14.04	1189.06	9699.89	10.9199	1234.25	9496.41	11.5021	8511.87	54815.9	63327.8	13.441
57	20.0-25.2	M	70	189	2931.13	1.26991	205.779	0.932316	228.29	0.904416	126.346	0.795205	124.198	0.727898	131.961	1.02805	76.2126	1.16615	360.057	1.37117	569.952	1.46225	595.531	1.51419	655.267	3233.95	16.8483	682.005	3637.99	15.7872	6317.8	28522.7	18.1335	1993.81	9017.87	18.1063	1998.13	9543.65	17.3121	12738.1	57779.4	70517.5	18.0638
57	20.0-25.2	M	70	189	2908.89	1.25835	210.213	0.967853	233.83	0.929248	125.406	0.789288	125.725	0.761292	130.865	0.98353	80.4888	1.18886	365.137	1.35813	547.915	1.4128	572.485	1.44553	872.823	3148.63	21.7042	696.313	3771.08	15.5865	6261.94	28840.7	17.839	2118.87	8758.26	19.48	1973.05	9536.76	17.1424	13026.1	57920.2	70946.4	18.3605
57	20.0-25.2	M	70	189	2937.09	1.28118	201.422	0.94787	226.718	0.925451	126.616	0.827473	131.035	0.750747	144.108	1.05816	78.4057	1.19256	360.216	1.36163	553.784	1.44249	595.037	1.51595	592.843	3130.16	15.9238	631.488	3678.65	14.6512	6421.82	29225	18.0151	1938.12	8833.6	17.9927	1854.48	9389.96	16.4924	12534.8	58100.3	70635.1	17.7458
58	20.0-25.2	M	70	171	2688.55	1.27082	181.335	0.913935	197.157	0.924394	118.536	0.841373	123.459	0.836803	122.727	1.14874	79.4336	1.36226	382.199	1.50021	500.782	1.35269	515.309	1.34915	552.629	3437.64	13.8494	774.282	3351.76	18.7657	5933.59	27075.4	17.9757	2155.34	9752.05	18.1009	2429.34	9410.77	20.5179	13074.1	57296.3	70370.4	18.579
58	20.0-25.2	M	70	171	2666.99	1.24383	182.611	0.880426	223.576	0.930463	121.496	0.791985	104.31	0.800428	117.051	1.08369	79.335	1.3079	365.318	1.48174	493.599	1.33612	517.491	1.34248	550.005	3492.28	13.6063	583.978	3946.4	12.8902	5694.45	26318.8	17.7878	2034.07	10231.8	16.5832	2398.43	9741.43	19.7566	12434	57794.3	70228.3	17.7051
58	20.0-25.2	M	70	171	2634.96	1.24365	180.982	0.903249	196.143	0.973213	118.243	0.810043	119.633	0.796089	116.117	1.00581	69.6383	1.17846	371.985	1.45787	499.731	1.34135	514.113	1.34464	628.153	3297.68	16.0005	464.393	3352.91	12.1655	6001.3	26924	18.227	2216.52	9891.53	18.3062	2398.63	9767.96	19.7149	12877.3	57280.1	70157.5	18.3549
59	20.0-25.2	M	75	182	3072.06	1.26267	233.752	0.927495	243.57	0.930334	133.08	0.848027	126.032	0.795183	120.738	0.958144	84.2172	1.30424	408.941	1.3571	572.964	1.36322	616.936	1.43184	556.534	3746.14	12.9346	561.337	3877.32	12.6466	5459.4	30974.4	14.9844	1662.91	10222.1	13.9916	1838.07	10331.7	15.1037	11335.9	63562.2	74898.1	15.1351
59	20.0-25.2	M	75	182	3075.91	1.27409	234.26	0.918107	225.77	0.971229	127.084	0.892135	137.681	0.801405	108.614	0.987695	88.9867	1.24256	377.374	1.32097	598.104	1.39066	641.25	1.41258	527.117	3655.33	12.6031	560.214	3603.27	13.4554	5229.89	30417	14.6714	1694.73	10819.4	13.5425	1904.89	10899.5	14.8768	11178.1	63816.5	74994.6	14.9053
59	20.0-25.2	M	75	182	3074.91	1.28978	227.782	0.906624	211.319	1.03445	140.902	0.847167	138.297	0.845435	116.634	0.964515	96.2611	1.39759	370.033	1.36443	605.853	1.4023	635.688	1.42614	528.888	3634.53	12.7032	607.877	3527.13	14.7008	5619.23	30385.2	15.6071	1785.13	10599.1	14.4145	1967.59	10624	15.6262	11806.4	63278.2	75084.5	15.7241
60	20.0-25.2	M	74	186	3207.92	1.3392	228.925	0.873094	195.458	1.0298	123.278	0.791489	111.22	0.77019	113.335	0.988414	72.6198	1.09156	422.136	1.48579	682.684	1.53562	700.882	1.59339	582.912	3516.96	14.2178	786.232	3244.61	19.5054	6374.26	26507.2	19.3856	2372.52	10995.4	17.7479	2908.2	10820.9	21.1827	14397.4	59816.4	74213.8	19.3999
60	20.0-25.2	M	74	186	3245.62	1.37333	212.527	0.911193	183.626	1.07128	110.754	0.766966	103.431	0.732123	114.433	0.958727	77.4885	1.1512	440.256	1.47057	674.807	1.57187	724.334	1.59973	817.098	3446.92	19.1626	472.897	3158.04	13.0241	5352.73	27710	16.1896	1916.66	10801.8	15.0699	1953.21	11144.1	14.9131	11917.1	61178.9	73096	16.3033
60	20.0-25.2	M	74	186	3199.73	1.33972	226.727	0.850742	184.054	1.07623	110.783	0.741055	89.7319	0.725608	124.86	0.924794	77.6362	1.13362	443.321	1.49448	671.72	1.53804	669.026	1.54154	620.076	3653.94	14.5081	802.076	3181.43	20.1349	5680.09	26972.7	17.3954	1873.38	11068.8	14.475	2800.15	10620.5	20.8645	13221.3	60515.6	73736.9	17.9303
61	19.0-23.8	F	57	166	2375.41	1.17202	154.251	0.847653	152.037	0.794478	86.478	0.717459	91.7772	0.746874	106.162	0.916471	62.6485	1.22203	325.147	1.12581	452.303	1.2659	460.08	1.29619	888.939	2079.96	29.9416	929.814	2058.18	31.1183	5754.89	20266.9	22.1157	3029.84	7466.52	28.8657	2996.75	7455.01	28.6722	14608.6	42873.1	57481.7	25.4143
61	19.0-23.8	F	57	166	2317.6	1.15217	155.038	0.850148	150.571	0.771052	83.3307	0.714547	90.5487	0.714133	109.45	0.944861	62.5131	1.23829	329.598	1.13814	445.547	1.25802	461.06	1.28759	819.848	2133.76	27.7575	895.724	2026.13	30.656	5592.09	20626.3	21.3288	3010.32	7483.27	28.6872	2993.5	7462.58	28.6293	14244.3	42992.4	57236.7	24.8866
61	19.0-23.8	F	57	166	2369.63	1.15777	163.471	0.832108	156.463	0.777842	86.6471	0.718862	87.0145	0.746135	111.165	0.966194	63.7662	1.28301	319.349	1.12401	446.686	1.24881	466.023	1.28184	846.352	2193.98	27.8375	913.945	2091.22	30.4125	5378.24	20061.3	21.1413	3097.64	7712.76	28.6543	3039.88	7598.68	28.5742	14256.7	43101.4	57358	24.8556
62	20.0-25.2	M	78	180	3208.09	1.32412	200.975	0.915421	220.782	0.935596	118.246	0.782784	120.981	0.754005	127.229	0.900575	80.6217	1.24104	486.566	1.5561	684.273	1.56818	738.169	1.64738	794.464	3428.85	18.8114	815.32	3883.97	17.3499	7880.13	29832.2	20.8953	2596.58	10683.3	19.5527	2690.39	10578.7	20.2756	15967.9	62482.5	78450.4	20.3542
62	20.0-25.2	M	78	180	3246.06	1.33634	201.38	0.902785	223.691	0.924917	115.031	0.835052	128.698	0.71961	100.543	0.914301	87.2911	1.23919	460.296	1.52357	715.407	1.64989	741.666	1.60881	833.44	3541.88	19.0486	825.821	3782.94	17.9185	7956.11	29077.1	21.4837	2660.49	11062.2	19.3875	2811.63	10872.5	20.5466	16255.3	62375.7	78631	20.6729
62	20.0-25.2	M	78	180	3257.39	1.33391	200.5	0.891024	216.2	0.949238	115.629	0.798559	109.79	0.704891	116.673	0.87174	88.1437	1.27251	471.501	1.54267	708.683	1.62997	747.413	1.61443	800.436	3442.47	18.8653	878.69	3696.62	19.205	8132.71	29546.4	21.5841	2408.65	10908.1	18.0873	3088.06	10360.9	22.9613	16575.4	62326.3	78901.6	21.0076
63	19.0-23.8	F	49	163	1973.51	1.0913	115.381	0.682482	120.963	0.725579	70.9545	0.623059	75.4501	0.595055	86.8461	0.990705	70.1169	1.28899	263.734	1.22531	380.336	1.19837	381.773	1.15449	582.239	1793.67	24.506	556.517	1905.3	22.606	4250.92	18554.9	18.6396	2466.18	6301.19	28.1291	2582.75	6149.6	29.5768	11414.1	38069.5	49483.6	23.0664
63	19.0-23.8	F	49	163	1965.41	1.09416	109.852	0.684648	119.615	0.726018	74.6197	0.631377	67.7885	0.583233	79.8334	0.927266	75.4456	1.38695	257.033	1.21404	378.155	1.16985	376.467	1.14796	520.093	1782.75	22.5849	507.82	1882.56	21.2444	4445.96	18476.4	19.3957	2381.46	6411.51	27.0837	2452.41	6179.47	28.4111	11316	38205.5	49521.5	22.8507
63	19.0-23.8	F	49	163	1953.67	1.08432	111.25	0.678467	116.841	0.715981	72.4179	0.60672	68.4008	0.565646	73.2209	0.895222	75.3714	1.35632	262.418	1.22142	382.291	1.19422	375.607	1.15359	489.242	1807.89	21.2979	482.446	1910.01	20.1653	3990.47	18724.9	17.5673	2408.93	6411.63	27.3104	2431.4	6152.67	28.3246	10835.9	38555.2	49391.2	21.939
TRUNK BMC:		LRIB +	RRIB +	T_S +	L_S +	PELV
TRUNK BMD:		LRIB +	RRIB +	T_S +	L_S +	PELV	devided 5
